# Supplementary material for: Emotion regulation through bifocal processing of fear inducing and disgust inducing stimuli
Source: BMC Neurosci. 2020 Nov 23;21:47. doi: 10.1186/s12868-020-00597-x (PMC7681990; doi:10.1186/s12868-020-00597-x)
Supplement: Supplementary file 1 — Additional file 1: Table S1. Results from whole-brain analysis at an FWE-corrected p<.05: Fear > Neutral, Disgust > Neutral, and from exploratory whole-brain analysis at p<.001 uncorrected, k=14: Regulation: Disgust vs. Neutral (0 -1 1 0 1 -1). [file 12868_2020_597_MOESM1_ESM.xlsx]

## Sheet: Supplement
		Fear > Neutral							Disgust > Neutral
		cluster	p(FWE)	Z	MNI-coordinates				cluster	p(FWE)	Z	MNI-coordinates
		size	voxel		x	y	z		size	voxel		x	y	z
Superior Frontal Gyrus	L	492	0.000	6.61	-46	-62	10		4	0.022	5.00	-40	32	16
		27	0.002	5.49	-24	-6	54
Middle Frontal Gyrus, orbital part	L								3	0.013	5.12	-24	36	-12
Precentral Gyrus	L	15	0.001	5.61	-34	-6	68		124	0.000	6.05	-44	2	32
Postcentral Gyrus	R								127	0.000	6.00	60	-18	32
	L								5	0.025	4.97	-38	-34	42
Supramarginal Gyrus	L								593	0.000	7.37	-62	-22	32
Middle Temporal Gyrus	R	606	0.000	6.80	48	-66	8
Inferior Temporal Gyrus	R								55	0.001	5.72	50	-48	-16
	L								4593	0.000	Inf	-46	-62	-6
Amygdala	L								7	0.004	5.36	-22	0	-20
Fusiform Gyrus	R	19	0.016	5.06	38	-50	-16		3	0.032	4.92	28	-50	-16
	L	168	0.000	6.28	-42	-44	-24
Calcarine Cortex	R	24	0.001	5.67	12	-92	0
Precuneus	L	26	0.004	5.36	-10	-62	54
Superior Parietal Lobule	R								133	0.000	5.96	26	-58	52
Middle Occipital Gyrus	R								67	0.003	5.42	30	-70	24
	Regulation: Disgust vs. Neutral (0 -1 1 0 1 -1)
		cluster	p(unc.)	Z	MNI-coordinates
		size	voxel		x	y	z
Cerebellum*	L	14	0.000	4.20	-32	-50	-34
Calcarine cortex*	L	75	0.000	3.95	-10	-80	4
Middle Occipital Gyrus*	L	90	0.000	3.94	-40	-84	24
Middle Frontal Gyrus (BA 48/46)*	L	60	0.000	3.73	-24	34	24
Middle Frontal Gyrus (BA 46)*	R	25	0.000	3.72	20	44	20
Precentral Gyrus (BA 6)*	R	19	0.000	3.60	30	0	36
Anterior Cingulate Gyrus*	L	29	0.000	3.58	-10	28	30
Top: Results from whole-brain analysis at an FWE-corrected p<.05
Bottom: Results from exploratory whole-brain analysis at p<.001 (uncorrected), k=14. Asterisks * mark clusters surviving small volume correction for multiple comparisons (FWE-corrected p<.05)
Z: z-scores; MNI-coordinates: peak coordinates of clusters according to Montreal Neurological Institute stereotactic system; FWE: family-wise error
